# Supplementary material for: The wide genetic landscape of clinical frontotemporal dementia: systematic combined sequencing of 121 consecutive subjects
Source: Genet Med. 2017 Jul 27;20(2):240–9. doi: 10.1038/gim.2017.102 (PMC5846812; doi:10.1038/gim.2017.102)
Supplement: Supplementary Material S2 [file gim2017102x2.xlsx]

## Sheet: Key
Supplementary Material S2: Table with subject characteristics
SubjectID	subject identifier
gender	gender: male or female
age at onset (years)	age at onset
family history	family history defined by the presence of one or more first or second-degree relatives affected by any type of neurodegenerative disease
diagnosis	main clinical diagnosis
syndrome	main clinical syndrome
+ ALS	indicates whether the subject meets the criteria for amyotrophic lateral sclerosis
+ Parkinsonism	indicates whether the subject meets the criteria for parkinsonism
abeta (pg/ml)	amyloid-beta-42 cerebrospinal fluid levels (red highlighted cells indicate reduced levels)
GRN serum (ng/ml)	GRN serum (red highlighted cells indicate reduced levels)
exome performed	indicates whether whole exome sequencing has been performed or not
gene	gene mutated in the respective subject
variant type	specification of pathogenic variant

## Sheet: Supplementary Material S2
SubjectID	gender	age at onset (years)	family history	diagnosis	syndrome	+ ALS	+ Parkinsonism	abeta Aß1-42 (pg/ml)	GRN serum (ng/ml)	exome performed	gene	variant type
11858	male	66	sporadic	PFNA-P	nfPPA	no	yes	126	95.5	yes
12950	female	70	sporadic	ALS-bvFTD	bvFTD	yes	no	na	na	yes
13189	male	64	sporadic	PFNA	nfPPA	no	no	715	198.3	yes
13208	male	74	sporadic	bvFTD	bvFTD	no	no	206	115	yes
13227	male	74	sporadic	svPPA	svPPA	no	no	391	154	yes
13255	male	53	familial	bvFTD-P	bvFTD	no	yes	314	na	yes
13413	female	57	familial	bvFTD	bvFTD	no	no	290	1.5	no	GRN	c.T687G:p.Y229X
13658	male	70	sporadic	nfPPA-P	nfPPA	no	yes	377	106.189	yes
14148	male	72	sporadic	nfPPA	nfPPA	no	no	658	153.3	yes
14460	male	57	sporadic	bvFTD	bvFTD	no	no	1004	na	yes
14654	male	62	sporadic	PFNA	nfPPA	no	no	586	128.855	yes
14790	male	65	familial	svPPA	svPPA	no	no	na	na	yes
14833	male	79	sporadic	nfPPA-ALS	nfPPA	yes	no	624	na	yes
14841	female	76	sporadic	bvFTD	bvFTD	no	no	761	150.137	yes
15219	male	63	sporadic	PFNA	nfPPA	no	no	1015	131.518	yes
15299	female	53	sporadic	PFNA	nfPPA	no	no	516	185.8	yes
15306	male	58	familial	bvFTD	bvFTD	no	no	437	262.3	yes
15793	male	66	familial	bvFTD	bvFTD	no	no	790	394.9	yes
16070	female	63	sporadic	nfPPA	nfPPA	no	no	na	na	yes
16265	female	53	sporadic	ALS-nfPPA	nfPPA	yes	no	1103	na	no	C9orf72	repeat expansion
16266	female	57	sporadic	nfPPA	nfPPA	no	no	980	241	yes
16416	female	77	sporadic	nfPPA	nfPPA	no	no	880	245	yes
16429	male	58	sporadic	bvFTD	bvFTD	no	no	na	na	yes
16477	male	57	familial	bvFTD	bvFTD	no	no	1179	142.362	yes
16619	female	77	sporadic	nfPPA	nfPPA	no	no	498	221.4	yes
16747	male	76	sporadic	bvFTD-P	bvFTD	no	yes	454	140.3	yes
17016	male	60	sporadic	svPPA	svPPA	no	no	838	77.5	yes
17927	male	73	sporadic	bvFTD	bvFTD	no	no	1102	129.918	yes
17972	female	59	sporadic	PSP-bvFTD	bvFTD	no	yes	na	na	yes
17995	male	72	sporadic	PFNA	nfPPA	no	no	na	na	yes
18076	female	56	sporadic	PFNA	nfPPA	no	no	825	130.451	yes
18116	female	83	sporadic	ALS-nfPPA	nfPPA	yes	no	na	na	yes
18167	female	51	sporadic	bvFTD	bvFTD	no	no	430	10.4394	yes	GRN	deletion spanning exon 2-13
18263	female	55	sporadic	PFNA	nfPPA	no	no	494	208	yes
18306	female	73	sporadic	bvFTD	bvFTD	no	no	na	na	yes
18325	male	73	sporadic	ALS-bvFTD	bvFTD	yes	no	248	na	yes
18356	male	65	sporadic	nfPPA-P	nfPPA	no	yes	342	na	yes
18439	male	47	familial	bvFTD	bvFTD	no	no	882	na	yes
18506	male	53	sporadic	lvPPA	lvPPA	no	no	440	na	yes	PSEN2	c.T713C:p.L238P
18527	male	53	sporadic	bvFTD	bvFTD	no	no	818	na	no	UBQLN2	c.C845T:p.A282V
18663	female	69	sporadic	PFNA	nfPPA	no	no	291	118	yes
18744	male	56	familial	PFNA	nfPPA	no	no	1508	na	yes
18772	female	73	sporadic	PFNA	nfPPA	no	no	1171	264.3	yes
18890	male	65	familial	nfPPA	nfPPA	no	no	1300	121.7	no	C9orf72	repeat expansion
19115	female	63	sporadic	ALS-nfPPA	nfPPA	yes	no	na	na	no	C9orf72	repeat expansion
19203	male	73	sporadic	PFNA-P	nfPPA	no	yes	745	na	yes
19293	female	62	sporadic	lvPPA	lvPPA	no	no	259	na	yes
19478	female	62	sporadic	svPPA	svPPA	no	no	1201	171.7	yes
19495	female	48	familial	bvFTD	bvFTD	no	no	199	233.1	yes	PSEN1	splicing c.869-2A>G
19566	male	37	familial	bvFTD	bvFTD	no	no	1479	230	yes	CTSF	deletion spanning exons 6-13 and c.T1394G:p.L465W
19695	male	62	sporadic	ALS-bvFTD	bvFTD	yes	no	1132	na	yes
19750	female	60	familial	ALS-bvFTD	bvFTD	yes	no	na	na	no	C9orf72	repeat expansion
19763	female	59	sporadic	bvFTD-ataxia	bvFTD	no	no	871	136.902	yes
19869	female	62	sporadic	nfPPA	nfPPA	no	no	836	16.9468	yes	GRN	c.985_986insAC:p.D329fs
19872	male	68	unknown	svPPA	svPPA	no	no	779	102.707	yes
20058	female	49	familial	bvFTD-PSP	bvFTD	no	yes	1088	na	yes
20101	male	62	sporadic	bvFTD	bvFTD	no	no	727	220.418	yes
20103	male	65	sporadic	bvFTD	bvFTD	no	no	644	95.8391	yes
20140	female	60	unknown	bvFTD	bvFTD	no	no	1293	133.663	yes
20165	female	78	sporadic	bvFTD	bvFTD	no	no	395	na	yes
20303	female	52	familial	bvFTD-ALS	bvFTD	yes	no	1583	na	yes
20407	female	72	sporadic	ALS-bvFTD	bvFTD	yes	no	na	na	yes
20480	male	70	familial	bvFTD	bvFTD	no	no	764	na	yes
20546	female	53	familial	bvFTD	bvFTD	no	no	442	na	yes
20562	female	59	sporadic	nfPPA	nfPPA	no	no	1071	135.5	yes
20736	female	77	unknown	bvFTD	bvFTD	no	no	436	na	yes
20766	female	51	sporadic	nfPPA	nfPPA	no	no	1636	353.1	yes
20879	male	70	familial	bvFTD	bvFTD	no	no	na	na	no	C9orf72	repeat expansion
20952	female	72	sporadic	ALS-bvFTD	bvFTD	yes	no	406	na	yes
21283	male	56	familial	bvFTD	bvFTD	no	no	411	na	yes
21466	male	60	sporadic	bvFTD	bvFTD	no	no	na	na	yes
21477	male	73	sporadic	bvFTD	bvFTD	no	no	677	139.077	yes
21492	male	52	sporadic	nfPPA	nfPPA	no	no	na	na	yes
21574	male	73	sporadic	ALS-bvFTD	bvFTD	yes	no	na	na	yes
21801	male	84	unknown	bvFTD	bvFTD	no	no	na	na	yes
21804	male	68	familial	bvFTD	bvFTD	no	no	584	na	yes	GRN	splicing c.708+1G>A
21820	male	69	sporadic	nfPPA	nfPPA	no	no	1064	na	yes
21854	female	65	sporadic	bvFTD	bvFTD	no	no	888	82.013	yes	CHCHD10	c.C176T:p.S59L
21862	male	61	familial	ALS-nfPPA-P	nfPPA	yes	yes	786	na	yes
21871	female	53	sporadic	nfPPA	nfPPA	no	no	662	69.1513	yes
21895	female	58	familial	bvFTD	bvFTD	no	no	832	182.3	yes	GRN	c.C1117T:p.P373S
21899	female	45	familial	bvFTD	bvFTD	no	no	601	215.124	no	C9orf72	repeat expansion
21974	male	81	familial	lvPPA	lvPPA	no	no	379	na	yes
22090	male	71	familial	bvFTD	bvFTD	no	no	372	na	yes
22132	female	32	sporadic	bvFTD-ataxia	bvFTD	no	no	na	na	yes
22139	female	59	familial	nfPPA	nfPPA	no	no	590	140.169	yes
22162	male	60	familial	nfPPA-bvFTD	nfPPA	no	no	1184	144.015	yes
22181	female	57	familial	PSP-nfPPA	nfPPA	no	yes	654	na	no	C9orf72	repeat expansion
22458	male	34	familial	bvFTD	bvFTD	no	no	na	na	yes	TARDBP	c.G1144A:p.A382T
22501	female	66	sporadic	nfPPA-ALS	nfPPA	yes	no	1189	174.424	yes
22531	male	73	unknown	bvFTD	bvFTD	no	no	na	na	yes	SQSTM1	c.C1174G:p.P392A
22806	female	57	familial	nfPPA	nfPPA	no	no	474	na	yes
23115	female	73	unknown	nfPPA-P	nfPPA	no	yes	200	na	yes
23224	male	56	sporadic	bvFTD-Ataxie	bvFTD	no	no	na	na	yes
23394	male	52	unknown	svPPA	svPPA	no	no	451	na	yes
23457	female	67	familial	nfPPA	nfPPA	no	no	578	na	yes
23532	male	55	sporadic	bvFTD	bvFTD	no	no	583	na	yes
23555	male	73	familial	bvFTD	bvFTD	no	no	637	na	yes
23603	female	74	familial	nfPPA	nfPPA	no	no	1140	na	no	GRN	c.C328T:p.R110X
23660	female	30	familial	bvFTD	bvFTD	no	no	794	na	no	CYP27A1	c.C1183A:p.R395S
23812	female	65	sporadic	svPPA	svPPA	no	no	853	na	no	GRN	c.759_760del:p.C253fs
23923	female	75	sporadic	nfPPA-ALS	nfPPA	yes	no	478	na	yes
23984	male	71	sporadic	nfPPA	nfPPA	no	no	572	na	yes
23989	male	75	familial	bvFTD	bvFTD	no	no	na	na	yes
24041	female	65	sporadic	nfPPA	nfPPA	no	no	na	na	yes
24070	male	38	sporadic	bvFTD	bvFTD	no	no	469	na	yes
24177	male	73	sporadic	nfPPA	nfPPA	no	no	807	na	yes
24188	female	49	sporadic	bvFTD-chorea	bvFTD	no	no	903	na	yes
24379	male	69	familial	lvPPA	lvPPA	no	no	316	na	yes
24551	male	77	sporadic	lvPPA	lvPPA	no	no	na	na	yes
24557	male	67	familial	nfPPA	nfPPA	no	no	617	na	yes
24661	female	71	familial	nfPPA	nfPPA	no	no	525	na	yes
24699	male	51	sporadic	bvFTD	bvFTD	no	no	750	na	yes
24849	male	68	sporadic	lvPPA	lvPPA	no	no	472	na	yes
24943	female	70	sporadic	lvPPA	lvPPA	no	no	204	na	yes
24969	female	65	familial	nfPPA	nfPPA	no	no	739	na	yes
25079	male	52	familial	nfPPA-ALS	nfPPA	yes	no	567	na	yes
26090	male	57	sporadic	lvPPA	lvPPA	no	no	475	na	yes
26154	male	52	sporadic	bvFTD	bvFTD	no	no	913	na	yes
26518	female	59	familial	nfPPA-P	nfPPA	no	yes	893	na	yes
29999	male	57	familial	bvFTD	bvFTD	no	no	na	na	no	C9orf72	repeat expansion
