# Supplementary material for: The wide genetic landscape of clinical frontotemporal dementia: systematic combined sequencing of 121 consecutive subjects
Source: Genet Med. 2017 Jul 27;20(2):240–9. doi: 10.1038/gim.2017.102 (PMC5846812; doi:10.1038/gim.2017.102)
Supplement: Supplementary Material S4 [file gim2017102x3.xlsx]

## Sheet: Key
Supplementary Material S4: Genes screened via whole exome sequencing or targeted panel sequencing
EXOME	list of genes causing or associated with FTD, FTD-ALS or other early-onset dementias, investigated by whole exome sequencing
PANEL	list of genes causing or associated with FTD, FTD-ALS or other early-onset dementias, investigated by targeted high-throughput panel sequencing

## Sheet: Supplementary Material S4
EXOME		PANEL
ALS2		CHMP2B
ANG		GRN
APOE		MAPT
APP		VCP
ARHGEF28		FUS
ARSA		SOD1
ATXN1		ALS2
ATXN2		FIG4
BTNL2		OPTN
C9orf72		VPS54
CCNF		DCTN1
CHCHD10		SETX
CHGB		TARDBP
CHMP2B		ANG
CHRNA3		ATXN2
CHRNA4		VAPB
CLN5		SPG20
CSF1R		CYP27A1
CTSC		CLN5
CTSD		PLA2G6
CTSF		PSEN1
CX3CR1		PSEN2
CYP27A1		VEGF
DAO
DCTN1
DPYSL3
ELP3
EPHA3
EPHA4
ERBB4
ERLIN2
FGGY
FIG4
FLNC
FUS
GBA
GLE1
GRN
HEXA
HEXB
HFE
HLA-DRA
HLA-DRB5
HNRNPA1
HNRNPA2B1
ITM2B
ITPR2
KCNN1
KIF17
KIFAP3
MAOB
MAPT
MATR3
NEFH
NOTCH3
NPC1
NPC2
OPTN
PFN1
PNPLA6
PON1
PON2
PON3
PPARGC1A
PRKAR1B
PRNP
PRPH
PRPH2
PSEN1
PSEN2
RAB38
SETX
SIGMAR1
SMN1
SOD1
SORL1
SPG11
SPG20
SQSTM1
TAF15
TARDBP
TBK1
TBP
TMEM106B
TOMM40
TREM2
UBQLN2
UNC13A
VAPB
VCP
VEGFA
VPS13C
VPS54
ZNF512B
