# Supplementary material for: The wide genetic landscape of clinical frontotemporal dementia: systematic combined sequencing of 121 consecutive subjects
Source: Genet Med. 2017 Jul 27;20(2):240–9. doi: 10.1038/gim.2017.102 (PMC5846812; doi:10.1038/gim.2017.102)
Supplement: Supplementary Material S5 [file gim2017102x4.xlsx]

## Sheet: Key
Supplementary Material S5: Possibly pathogenic variants identified in this study
SubjectID	Subject identifier
Gene	GeneID
Chr	Chromosome number
Start	Start base pair position
End	End base pair position
Reference	Reference allele, based on reference genome hg19
Alternative	Alternative allele, identified by sequencing
Exonic function	Exonic function of the identified variant
Refgene	Reference transcript based canonical transcripts used in ExAC
AAChange	Amino acid change based on refgene
dbSNP142	dbSNP identifier
PopFreqMax	Contains the maximum allele frequency from several population frequency databases, including 1000 Genomes Project, ESP6500 and ExAC version (hg19_popfreq_all_20150413)
ExAC_ALL	Contains the maximum allele frequency from ExAC
SIFT_pred	SIFT algortihm scores, D: Deleterious (sift<=0.05); T: tolerated (sift>0.05)
Polyphen2_HVAR_pred	Polyphen2 algortihm scores, D: Probably damaging (>=0.909), P: possibly damaging (0.447<=pp2_hdiv<=0.909); B: benign (pp2_hdiv<=0.446)
LRT_pred	LRT algortihm scores, D: Deleterious; N: Neutral; U: Unknown
CADD_phred	CADD scores, a score of > 20 is considered evidence for pathogenicity
DANN_score	DANN scores, a score of >= 0.98 is considered evidence for pathogenicity
sum pathogenicity predictors	Sum of the pathogenicity predictors
GERP++_RS	GERP++ annotation, higher scores the more conserved the site is and are more deleterious
CLINVAR	ClinVar database (version hg19_clinvar_20160302)

## Sheet: Supplementary Material S5
SubjectID	Gene	Chr	Start	End	Reference	Alternative	Exonic function	Refgene	AAChange	dbSNP142	PopFreqMax	ExAC_ALL	SIFT_pred	Polyphen2_HVAR_pred	LRT_pred	CADD_phred	DANN_score	sum pathogenicity predictors	GERP++_RS	CLINVAR
12950	ALS2	chr2	202619320	202619322	CTC	-	nonframeshift deletion	NM_020919	exon6:c.1544_1546del:p.515_516del	.	.	.	.	.	.	.	.	.	.	.
13208	ATXN2	chr12	111947803	111947803	C	G	splicing	NM_002973	exon13:c.2237-1G>C	.	.	.	.	.	.	26.6	0.994		5.52	.
13255	GBA	chr1	155208361	155208361	C	G	missense	NM_001005741	exon6:c.G535C:p.D179H	rs147138516	0.0002	0.0001	T	P	N	8.229	0.986	2	2.62	Pathogenic, Gaucher's disease
13255	VPS13C	chr15	62239442	62239442	T	C	missense	NM_020821	exon43:c.A4826G:p.N1609S	.	0.0001	0	T	B	D	14.32	0.991	2	5.63	.
13413	GRN	chr17	42428147	42428147	T	G	stopgain	NM_002087	exon7:c.T687G:p.Y229X	.	.	.	.	.	.	35	0.995	2	-3.21
14790	TOMM40	chr19	45394854	45394854	C	T	missense	NM_001128917	exon1:c.C182T:p.A61V	.	.	.	T	B	N	20.8	0.998	2	3.02	.
14833	TAF15	chr17	34171162	34171162	C	T	missense	NM_139215	exon13:c.C1088T:p.P363L	rs143482731	0.0002	0	.	B	.	25.3	0.998	2	5.33	.
15219	VPS13C	chr15	62165576	62165576	C	A	missense	NM_020821	exon78:c.G10447T:p.G3483C	rs141927486	0.0002	0	D	D	D	35	0.995	5	6.02	.
16070	GBA	chr1	155207965	155207965	C	T	missense	NM_001005741	exon7:c.G721A:p.G241R	rs398123534	0.0002	0	T	B	D	24.4	0.986	3	3.66	Pathogenic, Gaucher's disease
17016	MATR3	chr5	138651879	138651879	-	GCTGGAAATGGAAACCTGC	splicing	NM_018834	exon5:c.1129+2->GCTGGAAATGGAAACCTGC	.	.	.	.	.	.	.	.		.	.
17927	OPTN	chr10	13164416	13164416	C	T	missense	NM_001008211	exon9:c.C811T:p.R271C	rs540943401	0.0002	0	T	B	N	23	0.859	1	3	.
17927	TBK1	chr12	64854115	64854115	T	C	splicing	NM_013254	exon3:c.225+5T>C	.	.	.	.	.	.	.	.	.	.
17995	SORL1	chr11	121430349	121430349	A	G	missense	NM_003105	exon21:c.A3032G:p.Y1011C	.	.	.	T	D	D	24.7	0.997	4	5.24	.
18116	VPS13C	chr15	62219498	62219498	A	T	missense	NM_020821	exon52:c.T6308A:p.M2103K	.	.	.	D	B	D	23.7	0.976	3	4.95	.
18167	GRN	chr17	42426438	42430018	na	na	CNV	NM_002087	na	.	.	.	.	.	.	.	.	.	.
18263	ALS2	chr2	202568894	202568894	T	C	missense	NM_020919	exon33:c.A4886G:p.D1629G	.	0.0001	0	D	D	D	32	0.999	5	5.78	.
18306	FLNC	chr7	128478381	128478381	A	G	missense	NM_001458	exon7:c.A1108G:p.M370V	rs370406338	0.0001	0.0001	T	B	D	16.99	0.991	2	5.51	.
18306	SPG11	chr15	44955640	44955640	G	T	missense	NM_025137	exon1:c.C206A:p.T69K	.	.	.	D	B	N	13.7	0.9	1	1.87	.
18439	PSEN1	chr14	73673092	73673092	A	G	splicing	NM_000021	exon9:c.869-2A>G	.	.	.	.	.	.	24.9	0.995	.	5.29	.
18506	PSEN2	chr1	227076676	227076676	T	C	missense	NM_000447	exon8:c.T713C:p.L238P	.	.	.	D	D	D	26.8	0.999	5	4.92	.
18527	UBQLN2	chrX	56591151	56591151	C	T	missense	NM_013444	exon1:c.C845T:p.A282V	.	0	0	D	D	D	24.7	0.999	5	4.93
18772	KIFAP3	chr1	170015987	170015987	T	C	missense	NM_014970	exon3:c.A185G:p.N62S	rs146666861	0.0003	0.0001	T	B	D	14.09	0.992	2	5.78	.
19203	PRPH	chr12	na	na	na	na	CNV	NM_006262	na	.	.	.	.	.	.	.	.	.	.
19203	PSEN1	chr14	73614806	73614806	C	T	missense	NM_000021	exon3:c.C79T:p.R27C	.	.	.	D	P	N	27.3	0.999	4	5.23	.
19478	KIFAP3	chr1	169985635	169985635	A	G	missense	NM_014970	exon10:c.T1151C:p.V384A	rs369373148	0.0001	0	T	B	D	11.76	0.901	1	5.81	.
19478	SETX	chr9	135203137	135203137	G	A	missense	NM_015046	exon10:c.C3848T:p.T1283I	.	.	.	T	B	N	7.878	0.99	1	1.91	.
19495	NOTCH3	chr19	15292441	15292441	G	A	missense	NM_000435	exon17:c.C2738T:p.P913L	rs370422650	0.0001	0	T	B	N	21.2	0.99	2	5.45	.
19566	CTSF	chr11	66323324	66333606	na	na	CNV	NM_003793	na	.	.	.	.	.	.	.	.	.	.
19566	CTSF	chr11	66331465	66331465	A	C	missense	NM_003793	exon13:c.T1394G:p.L465W	.	.	.	D	D	D	27.1	0.966	4	5.33	.
19763	NEFH	chr22	29881797	29881797	A	C	missense	NM_021076	exon3:c.A1169C:p.N390T	rs148653339	0.0003	0.0001	D	D	D	24.2	0.987	5	5.67	.
19763	NEFH	chr22	29885204	29885204	G	C	missense	NM_021076	exon4:c.G1575C:p.K525N	rs149183166	0.0003	0.0001	D	B	N	18.43	0.982	2	-0.669	.
19869	GRN	chr17	42428969	42428969	-	AC	frameshift insertion	NM_002087	exon10:c.985_986insAC:p.D329fs	.	.	.	.	.	.	.	.		.	.
19869	TBK1	chr12	64891531	64891531	T	A	missense	NM_013254	exon19:c.T2063A:p.L688H	.	.	.	D	P	D	24.7	0.977	4	5.39	.
20058	PRPH	chr12	49691819	49691837	AGGTGAGGCAGGTCCCCTA	-	frameshift deletion	NM_006262	exon8:c.1346_1347del:p.E449fs	.	.	.	.	.	.	.	.		.	.
20101	ARHGEF28	chr5	73205558	73205558	C	T	missense	NM_001080479	exon34:c.C4483T:p.L1495F	.	.	.	T	P	U	19.99	0.998	2	4.12	.
20103	ARSA	chr22	51063874	51063874	G	A	missense	NM_000487	exon8:c.C1229T:p.T410I	rs28940895	0	0	T	B	N	18.03	0.98	1	4.36	Pathogenic, Metachromatic leukodystrophy
20103	MATR3	chr5	138658658	138658658	-	GGACAAGATCGAGGAACTTGATCAAGAAAACGAAGCAGCGTTGGA	splicing	NM_018834	exon12:c.2148+2->GGACAAGATCGAGGAACTTGATCAAGAAAACGAAGCAGCGTTGGA	.	.	.	.	.	.	.	.		.	.
20103	ZNF512B	chr20	62597597	62597597	G	A	missense	NM_02071	exon5:c.C931T:p.P311S	.	.	.	D	B	D	25.9	0.999	4	4.9	.
20140	NPC1	chr18	21119823	21119823	T	C	missense	NM_000271	exon18:c.A2747G:p.N916S	.	0.0003	0.0001	T	B	D	12.76	0.977	1	4.34	.
20480	SPG20	chr13	36888538	36888538	C	A	missense	NM_001142295	exon6:c.G1309T:p.G437C	rs139819321	0.0003	0	D	D	D	34	0.997	5	5.85	.
20766	PNPLA6	chr19	7624029	7624029	C	G	missense	NM_001166111	exon30:c.C3721G:p.Q1241E	rs375024068	0.0003	0.0002	T	B	D	10.51	0.471	1	4.97	.
20766	VPS13C	chr15	62276134	62276134	A	G	missense	NM_020821	exon20:c.T1799C:p.I600T	.	.	.	D	P	D	23.4	0.998	5	5.9	.
21283	MATR3	chr5	138629710	138629710	C	T	missense	NM_001194956	exon1:c.C41T:p.A14V	.	.	.	D	B	.	18.18	0.999	2	3.26	.
21477	SORL1	chr11	121367726	121367726	C	T	missense	NM_003105	exon6:c.C907T:p.R303W	rs372363423	0.0001	0	D	D	D	35	0.999	5	5.7	.
21477	TBK1	chr12	64883823	64883823	A	G	missense	NM_013254	exon13:c.A1445G:p.Y482C	.	.	.	T	B	D	15.97	0.959	1	5.17	.
21574	CTSD	chr11	1775105	1775108	GGAC	-	frameshift deletion	NM_001909	c.996_999del:p.V332fs	.	.	.	.	.	.	.	.		.	.
21804	GRN	chr17	42428169	42428169	G	A	splicing	NM_002087	exon7:c.708+1G>A	rs63749817	0.0002	0	.	.	.	26.3	0.996	.	5.12	Pathogenic, FTD
21820	SQSTM1	chr5	179260687	179260687	A	T	missense	NM_003900	exon7:c.A1070T:p.Q357L	.	.	.	D	P	D	24	0.996	5	5.16	.
21854	CHCHD10	chr22	24109646	24109646	C	T	missense	NM_213720	exon2:c.C176T:p.S59L	.	0	0	D	P	D	34	0.999	5	3.66
21895	GRN	chr17	42429101	42429101	C	T	missense	NM_002087	exon10:c.C1117T:p.P373S	.	.	.	D	P	D	24.5	0.998	5	4.39	.
21899	TAF15	chr17	34171618	34171644	GGAGATAGAAGTGGGGGCGGCTATGGT	-	nonframeshift deletion	NM_139215	exon15:c.1315_1341del:p.439_447del	.	.	.	.	.	.	.	.		.	.
21974	HEXA	chr15	72668097	72668097	A	T	missense	NM_000520	exon1:c.T217A:p.F73I	.	.	.	D	P	D	30	0.991	5	4.72	.
21974	ZNF512B	chr20	62597770	62597770	G	A	missense	NM_02071	exon5:c.C758T:p.P253L	rs143233617	0.0002	0	D	B	U	19.53	0.998	2	3.73	.
22090	SPG11	chr15	44858425	44858426	CT	-	frameshift deletion	NM_025137	exon37:c.6832_6833del:p.S2278fs	rs312262784	.	.	.	.	.	.	.		.	Pathogenic, Spastic paraplegia 11 (autosomal recessive)
22162	ANG	chr14	21161726	21161726	G	A	missense	NM_001097577	exon2:c.G3A:p.M1I	rs201068740	0.0004	0.0002	D	B	U	23.1	0.989	3	4.41	.
22162	NOTCH3	chr19	15296371	15296371	G	T	missense	NM_000435	exon13:c.C2071A:p.L691I	.	0	0	T	B	N	20.9	0.981	2	2.46	.
22458	ELP3	chr8	27995399	27995399	G	A	missense	NM_018091	exon10:c.G1091A:p.R364Q	.	.	.	D	D	D	34	1	5	5.63	.
22458	TARDBP	chr1	11082610	11082610	G	A	missense	NM_007375	exon6:c.G1144A:p.A382T	rs367543041	.	.	T	B	N	13.06	0.98	1	3.87	Pathogenic, FTD-ALS
22531	SQSTM1	chr5	179263444	179263444	C	G	missense	NM_003900	exon8:c.C1174G:p.P392A	.	.	.	D	D	D	26.8	0.995	5	4.78	.
23115	CCNF	chr16	2488121	2488121	C	A	missense	NM_001761	exon6:c.C591A:p.F197L	.	0.0001	0	D	P	D	16.71	0.986	4	-6.23	.
23115	EPHA4	chr2	222301315	222301315	C	A	missense	NM_004438	exon13:c.G2150T:p.R717I	rs370645355	0.0001	0	D	B	D	32	0.984	4	5.98	.
23224	TAF15	chr17	34160924	34160924	G	A	missense	NM_139215	exon8:c.G619A:p.G207S	.	0.0001	0	.	D	.	24.9	0.997	3	6.17	.
23394	DCTN1	chr2	74593947	74593947	G	A	missense	NM_004082	exon21:c.C2429T:p.A810V	.	0	0	T	D	D	19.62	0.996	3	5.32	.
23394	SPG11	chr15	44858099	44858099	G	A	missense	NM_025137	exon38:c.C6952T:p.R2318C	rs377341108	0.0002	0.0001	D	D	N	22.9	0.994	4	2.83	.
23532	VPS13C	chr15	62165576	62165576	C	T	missense	NM_020821	exon78:c.G10447A:p.G3483S	rs141927486	0	0	T	D	D	32	0.998	4	6.02	.
23603	GRN	chr17	42427098	42427098	C	T	stopgain	NM_002087	exon4:c.C328T:p.R110X	rs63750411	.	.	.	.	.	29.4	0.994	2	-0.683
23660	CYP27A1	chr2	219678909	219678909	C	A	missense	NM_000784	exon6:c.C1183A:p.R395S	rs121908096	0	0	D	D	D	34	0.998	5	5.76	Pathogenic,Cholestanol_storage_disease
23812	GRN	chr17	42428453	42428454	TG	-	frameshift deletion	NM_002087	exon8:c.759_760del:p.C253fs	.	.	.	.	.	.	.	.	.	.
23923	APP	chr21	27269954	27269954	C	G	missense	NM_000484	exon16:c.G1995C:p.E665D	rs63750363	0	0	T	P	D	19.69	0.989	3	4.62	Pathogenic, AD
23989	VPS13C	chr15	62199584	62199584	G	C	stopgain	NM_020821	exon66:c.C8984G:p.S2995X	.	0	0	.	.	N	42	0.995	2	3.5	.
24070	FIG4	chr6	110048396	110048396	A	G	missense	NM_014845	exon4:c.A374G:p.Y125C	rs145466148	0.0001	0	D	D	D	26.8	0.998	5	4.97	.
24070	TBP	chr6	170871055	170871082	GCAGCAGCAGCAGCAGCAGCAGCAGCAG	-	frameshift deletion	NM_003194	exon3:c.231_258del:p.Q77fs	.	.	.	.	.	.	.	.		.	.
24070	VPS13C	chr15	62199564	62199564	G	T	missense	NM_020821	exon66:c.C9004A:p.L3002M	.	.	.	T	P	N	16.67	0.991	2	1.19	.
24177	ARHGEF28	chr5	73236832	73236832	C	A	stopgain	NM_001080479	exon37:c.C5190A:p.Y1730X	.	.	.	.	.	.	50	0.996	2	5.98	.
24379	CHRNA4	chr20	61982071	61982071	G	A	missense	NM_000744	exon5:c.C692T:p.P231L	.	0.0001	0.0001	T	P	N	25.2	0.996	3	4.87	.
24379	PNPLA6	chr19	7606424	7606424	G	C	missense	NM_001166111	exon11:c.G1049C:p.R350P	.	0.0001	0.0001	T	B	D	22.2	0.985	3	4.31	.
24661	CTSF	chr11	66332390	66332390	T	C	missense	NM_003793	exon9:c.A1133G:p.N378S	rs148080813	0.0004	0.0003	T	P	D	23.5	0.998	4	4.56	.
24849	ITPR2	chr12	26812098	26812098	C	T	missense	NM_002223	exon16:c.G1834A:p.A612T	rs199523133	0.0001	0	T	P	D	26.3	0.999	4	4.69	.
26518	NOTCH3	chr19	15281251	15281251	G	A	missense	NM_000435	exon27:c.C5005T:p.R1669C	.	.	.	D	D	.	34	0.999	4	3.69	.
16265	C9ORF72	chr9	na	na	na	na	expansion
18890	C9ORF72	chr9	na	na	na	na	expansion
19115	C9ORF72	chr9	na	na	na	na	expansion
19750	C9ORF72	chr9	na	na	na	na	expansion
20879	C9ORF72	chr9	na	na	na	na	expansion
21899	C9ORF72	chr9	na	na	na	na	expansion
22181	C9ORF72	chr9	na	na	na	na	expansion
29999	C9ORF72	chr9	na	na	na	na	expansion
